# Supplementary material for: Spatially Resolved Biosensing of Localized Dopamine Release via Its Electropolymerization Using Plasmonic Electrochemical Microscopy
Source: Biosensors (Basel). 2026 May 14;16(5):284. doi: 10.3390/bios16050284 (PMC13205039; doi:10.3390/bios16050284)
Supplement: Supplementary file 1 [file biosensors-16-00284-s001.zip]

Archive with 2 entries (2 files):
- Supporting Information.pdf
- Video S1.avi
